# Supplementary material for: Simultaneous Visualization of R-Loops/RNA:DNA Hybrids and Replication Forks in a DNA Combing Assay
Source: Genes (Basel). 2024 Sep 3;15(9):1161. doi: 10.3390/genes15091161 (PMC11430951; doi:10.3390/genes15091161)
Supplement: Supplementary file 1 [file genes-15-01161-s001.zip]

Archive with 1 entries (1 files):
- genes-3152318-supplementary.pdf
